# Supplementary material for: Dietary Heat-Treatment Contaminants Exposure and Cancer: A Case Study from Turkey
Source: Foods. 2023 Jun 9;12(12):2320. doi: 10.3390/foods12122320 (PMC10297194; doi:10.3390/foods12122320)
Supplement: Supplementary file 1 [file foods-12-02320-s001.zip]

Archive with 1 entries (1 files):
- foods-2434899-supplementary.pdf
